# Supplementary material for: Effect of Chitosan Modification and Support Type on the Catalytic Properties of Supported Palladium Catalysts in Hydrogenation of 2-Propen-1-ol
Source: Molecules. 2026 Jun 10;31(12):2028. doi: 10.3390/molecules31122028 (PMC13306000; doi:10.3390/molecules31122028)
Supplement: Supplementary file 1 [file molecules-31-02028-s001.zip]

Archive with 1 entries (1 files):
- molecules-4291127-supplementary.pdf
